# Supplementary material for: Ethephon-Induced Ethylene Enhances Starch Degradation and Sucrose Transport with an Interactive Abscisic Acid-Mediated Manner in Mature Leaves of Oilseed rape (Brassica napus L.)
Source: Plants (Basel). 2021 Aug 13;10(8):1670. doi: 10.3390/plants10081670 (PMC8400741; doi:10.3390/plants10081670)
Supplement: Supplementary file 1 [file plants-10-01670-s001.zip]

Archive with 2 entries (2 files):
- Supplementary Table S1.pdf
- Supplementary Figures_Lee et al..pptx
